# Supplementary material for: Healthcare workers’ knowledge, attitude and practices during the COVID-19 pandemic response in a tertiary care hospital of Nepal
Source: PLoS One. 2020 Nov 6;15(11):e0242126. doi: 10.1371/journal.pone.0242126 (PMC7647104; doi:10.1371/journal.pone.0242126)
Supplement: S1 File — (XLSX) [file pone.0242126.s001.xlsx]

## Sheet: Sheet1
S_No	Age	Agegroup	Sex	Marital_status	education	edu_cat	occupation	K1	K2	K3	K4	K5	K6	K7	k8	k9	k10	k11	k12	k13	Knowledgescores	A1	A2	A3	A4	A5	Attitudescores	P1	P2	P3	P4	P5	Practicescores	attitude	practice
1	24	20-24	male	single	mbbs	MBBS	Intern	TRUE	TRUE	TRUE	TRUE	TRUE	FALSE	TRUE	TRUE	TRUE	TRUE	TRUE	FALSE	FALSE	10	Yes	No	No	Yes	No	2	No	Yes	Yes	Yes	Yes	4	negative	good
2	25	25-29	female	single	mbbs	MBBS	Intern	TRUE	TRUE	TRUE	TRUE	TRUE	FALSE	TRUE	TRUE	TRUE	TRUE	TRUE	Dont know	FALSE	10	Yes	Yes	No	Yes	Yes	4	No	Yes	Yes	Yes	Yes	4	positive	good
3	26	25-29	male	single	mbbs	MBBS	Intern	TRUE	TRUE	TRUE	TRUE	TRUE	FALSE	TRUE	TRUE	TRUE	TRUE	TRUE	TRUE	FALSE	11	Yes	Yes	No	Yes	Yes	4	No	Yes	Yes	Yes	Yes	4	positive	good
4	25	25-29	male	single	mbbs	MBBS	Intern	TRUE	TRUE	FALSE	TRUE	TRUE	FALSE	TRUE	TRUE	TRUE	TRUE	TRUE	TRUE	TRUE	11	Yes	No	No	Yes	No	2	No	Yes	Yes	No	No	2	negative	bad
5	26	25-29	female	single	mbbs	MBBS	Intern	TRUE	TRUE	Dont know	TRUE	TRUE	TRUE	TRUE	TRUE	TRUE	TRUE	TRUE	TRUE	FALSE	11	Yes	Yes	No	Yes	No	3	No	Yes	Yes	Yes	Yes	4	positive	good
6	27	25-29	male	single	mbbs	MBBS	Intern	TRUE	TRUE	Dont know	TRUE	TRUE	Dont know	TRUE	TRUE	FALSE	TRUE	TRUE	TRUE	TRUE	10	No	No	Yes	Yes	No	2	No	Yes	Yes	No	Yes	3	negative	good
7	25	25-29	male	single	mbbs	MBBS	Intern	TRUE	TRUE	FALSE	TRUE	TRUE	FALSE	TRUE	TRUE	TRUE	TRUE	TRUE	TRUE	TRUE	11	Yes	Not sure	No	Yes	No	2	No	Yes	Yes	No	No	2	negative	bad
8	23	20-24	female	single	mbbs	MBBS	Intern	TRUE	TRUE	TRUE	TRUE	TRUE	FALSE	TRUE	TRUE	TRUE	TRUE	TRUE	TRUE	FALSE	11	Yes	Yes	No	Yes	Yes	4	No	Yes	Yes	Yes	Yes	4	positive	good
9	32	30-34	male	single	mbbs	MBBS	Medical officer	TRUE	FALSE	FALSE	TRUE	TRUE	FALSE	TRUE	TRUE	TRUE	TRUE	TRUE	TRUE	FALSE	9	No	Yes	No	No	Yes	2	No	Yes	Yes	Yes	No	3	negative	good
10	36	35 and above	male	single	mbbs	MBBS	Medical officer	TRUE	TRUE	TRUE	TRUE	TRUE	FALSE	TRUE	TRUE	TRUE	TRUE	TRUE	TRUE	TRUE	12	Not sure	Yes	Yes	Yes	Yes	4	No	No	Yes	Yes	Yes	3	positive	good
11	28	25-29	male	single	mbbs	MBBS	Medical officer	TRUE	Dont know	FALSE	FALSE	TRUE	TRUE	TRUE	TRUE	TRUE	TRUE	TRUE	TRUE	FALSE	9	Yes	Yes	Yes	Yes	Yes	5	Yes	Yes	Yes	Yes	Yes	5	positive	good
12	36	35 and above	female	single	ANM and PCL	PCL/ANM/CMA	nursing	TRUE	TRUE	FALSE	TRUE	TRUE	FALSE	TRUE	FALSE	TRUE	TRUE	TRUE	TRUE	TRUE	10	Yes	Not sure	Yes	No	No	2	No	Yes	Yes	Yes	No	3	negative	good
13	29	25-29	female	single	BNS	BNS	nursing	TRUE	FALSE	Dont know	TRUE	TRUE	FALSE	TRUE	Dont know	FALSE	TRUE	TRUE	TRUE	FALSE	7	Yes	Yes	Yes	Yes	Yes	5	No	Yes	Yes	Yes	Yes	4	positive	good
14	24	20-24	female	single	ANM and PCL	PCL/ANM/CMA	nursing	TRUE	FALSE	FALSE	FALSE	TRUE	TRUE	TRUE	TRUE	TRUE	TRUE	TRUE	TRUE	FALSE	9	Yes	Yes	Yes	Yes	Yes	5	Yes	Yes	Yes	Yes	Yes	5	positive	good
15	26	25-29	female	married	BNS	BNS	nursing	TRUE	FALSE	Dont know	TRUE	TRUE	TRUE	TRUE	TRUE	TRUE	TRUE	TRUE	TRUE	FALSE	10	Not sure	No	No	Yes	No	1	No	No	Yes	No	Yes	2	negative	bad
16	34	30-34	male	married	CMA	PCL/ANM/CMA	nursing	TRUE	FALSE	Dont know	TRUE	TRUE	TRUE	TRUE	TRUE	TRUE	TRUE	TRUE	TRUE	FALSE	10	Not sure	No	No	Yes	No	1	No	No	Yes	No	Yes	2	negative	bad
17	26	25-29	female	single	ANM and PCL	PCL/ANM/CMA	nursing	TRUE	FALSE	FALSE	TRUE	TRUE	TRUE	TRUE	TRUE	TRUE	TRUE	TRUE	TRUE	FALSE	10	Not sure	No	No	Yes	No	1	No	No	Yes	No	Yes	2	negative	bad
18	26	25-29	female	single	mbbs	MBBS	Medical officer	TRUE	TRUE	Dont know	TRUE	TRUE	Dont know	TRUE	TRUE	TRUE	TRUE	TRUE	TRUE	FALSE	10	Yes	Yes	Yes	No	Yes	4	Yes	Yes	Yes	Yes	Yes	5	positive	good
19	40	35 and above	male	married	CMA	PCL/ANM/CMA	nursing	TRUE	TRUE	Dont know	TRUE	TRUE	TRUE	TRUE	TRUE	TRUE	TRUE	TRUE	TRUE	TRUE	12	Not sure	No	Yes	Yes	Yes	3	No	No	Yes	No	Yes	2	positive	bad
20	24	20-24	female	married	ANM and PCL	PCL/ANM/CMA	nursing	TRUE	FALSE	FALSE	TRUE	TRUE	FALSE	TRUE	TRUE	TRUE	TRUE	TRUE	TRUE	TRUE	10	Not sure	No	No	Yes	No	1	No	Yes	Yes	Yes	Yes	4	negative	good
21	23	20-24	female	single	ANM and PCL	PCL/ANM/CMA	nursing	TRUE	FALSE	FALSE	TRUE	TRUE	FALSE	TRUE	TRUE	TRUE	TRUE	TRUE	TRUE	FALSE	9	Not sure	No	No	Yes	No	1	No	Yes	Yes	Yes	Yes	4	negative	good
22	34	30-34	female	married	CMA	PCL/ANM/CMA	nursing	TRUE	TRUE	TRUE	TRUE	TRUE	FALSE	TRUE	TRUE	TRUE	TRUE	TRUE	TRUE	FALSE	11	Yes	No	No	Yes	Yes	3	No	Yes	Yes	Yes	No	3	positive	good
23	21	20-24	female	single	ANM and PCL	PCL/ANM/CMA	nursing	TRUE	TRUE	FALSE	TRUE	TRUE	FALSE	TRUE	TRUE	TRUE	TRUE	TRUE	TRUE	FALSE	10	Yes	No	No	Yes	Yes	3	No	Yes	Yes	Yes	No	3	positive	good
24	28	25-29	female	single	BNS	BNS	nursing	TRUE	FALSE	FALSE	TRUE	TRUE	TRUE	TRUE	TRUE	TRUE	TRUE	TRUE	TRUE	FALSE	10	Yes	Yes	Yes	Yes	Yes	5	No	Yes	Yes	Yes	Yes	4	positive	good
25	47	35 and above	male	married	CMA	PCL/ANM/CMA	nursing	TRUE	FALSE	FALSE	TRUE	TRUE	TRUE	TRUE	TRUE	TRUE	TRUE	TRUE	TRUE	TRUE	11	Yes	Yes	Yes	No	Not sure	3	No	Yes	Yes	Yes	Yes	4	positive	good
26	26	25-29	female	married	ANM and PCL	PCL/ANM/CMA	nursing	TRUE	TRUE	FALSE	TRUE	TRUE	FALSE	TRUE	TRUE	TRUE	TRUE	TRUE	TRUE	FALSE	10	Yes	No	No	Yes	Yes	3	No	Yes	Yes	Yes	Yes	4	positive	good
27	21	20-24	female	single	ANM and PCL	PCL/ANM/CMA	nursing	TRUE	TRUE	Dont know	TRUE	TRUE	FALSE	TRUE	TRUE	TRUE	TRUE	TRUE	TRUE	TRUE	11	Not sure	Not sure	No	Yes	No	1	No	Yes	Yes	Yes	No	3	negative	good
28	24	20-24	female	married	BNS	BNS	nursing	TRUE	TRUE	TRUE	TRUE	TRUE	FALSE	TRUE	TRUE	TRUE	TRUE	TRUE	TRUE	TRUE	12	Not sure	No	No	Yes	No	1	No	Yes	Yes	Yes	No	3	negative	good
29	29	25-29	male	married	mbbs	MBBS	Resident	TRUE	TRUE	FALSE	TRUE	TRUE	TRUE	TRUE	TRUE	TRUE	TRUE	TRUE	Dont know	TRUE	11	Yes	Yes	Yes	No	Yes	4	Yes	Yes	Yes	Yes	Yes	5	positive	good
30	29	25-29	male	single	mbbs	MBBS	Resident	TRUE	TRUE	Dont know	TRUE	TRUE	FALSE	TRUE	TRUE	TRUE	TRUE	TRUE	TRUE	FALSE	10	Not sure	Yes	Yes	Yes	Yes	4	No	Yes	Yes	Yes	No	3	positive	good
31	30	30-34	female	married	mbbs	MBBS	Resident	TRUE	FALSE	TRUE	TRUE	Dont know	FALSE	TRUE	TRUE	TRUE	TRUE	TRUE	TRUE	TRUE	10	Yes	Yes	Yes	Yes	No	4	No	Yes	Yes	Yes	Yes	4	positive	good
32	32	30-34	female	single	mbbs	MBBS	Resident	TRUE	TRUE	TRUE	TRUE	FALSE	FALSE	TRUE	TRUE	TRUE	TRUE	TRUE	TRUE	TRUE	11	Yes	No	Yes	Yes	No	3	Yes	Yes	Yes	Yes	Yes	5	positive	good
33	29	25-29	male	single	mbbs	MBBS	Resident	TRUE	TRUE	TRUE	TRUE	FALSE	FALSE	TRUE	TRUE	TRUE	TRUE	TRUE	TRUE	TRUE	11	Yes	No	Yes	Yes	No	3	Yes	Yes	Yes	Yes	Yes	5	positive	good
34	28	25-29	female	married	mbbs	MBBS	Resident	TRUE	TRUE	TRUE	TRUE	FALSE	FALSE	TRUE	TRUE	TRUE	TRUE	TRUE	TRUE	TRUE	11	Yes	No	Yes	Yes	No	3	Yes	Yes	Yes	Yes	Yes	5	positive	good
35	29	25-29	female	married	mbbs	MBBS	Resident	TRUE	TRUE	TRUE	TRUE	TRUE	FALSE	TRUE	TRUE	TRUE	TRUE	TRUE	TRUE	TRUE	12	Not sure	Not sure	Yes	Yes	Yes	3	Yes	Yes	Yes	Yes	Yes	5	positive	good
36	27	25-29	female	single	mbbs	MBBS	Resident	TRUE	TRUE	TRUE	TRUE	TRUE	FALSE	TRUE	Dont know	FALSE	TRUE	TRUE	TRUE	TRUE	10	Not sure	Not sure	Yes	Yes	Yes	3	Yes	Yes	Yes	Yes	Yes	5	positive	good
37	29	25-29	male	married	mbbs	MBBS	Resident	TRUE	TRUE	TRUE	TRUE	TRUE	FALSE	TRUE	TRUE	TRUE	TRUE	TRUE	TRUE	TRUE	12	Yes	No	Yes	Yes	No	3	Yes	Yes	Yes	Yes	Yes	5	positive	good
38	29	25-29	male	single	mbbs	MBBS	Resident	TRUE	TRUE	TRUE	TRUE	TRUE	FALSE	TRUE	FALSE	TRUE	TRUE	TRUE	TRUE	TRUE	11	Not sure	Not sure	Yes	Yes	Yes	3	Yes	Yes	Yes	Yes	Yes	5	positive	good
39	28	25-29	male	single	mbbs	MBBS	Resident	TRUE	TRUE	TRUE	TRUE	Dont know	FALSE	TRUE	FALSE	TRUE	TRUE	Dont know	TRUE	TRUE	9	Not sure	Not sure	Yes	Yes	Yes	3	Yes	Yes	Yes	Yes	Yes	5	positive	good
40	31	30-34	female	married	mbbs	MBBS	Resident	TRUE	TRUE	TRUE	TRUE	TRUE	FALSE	TRUE	TRUE	TRUE	TRUE	TRUE	TRUE	TRUE	12	Yes	Yes	Yes	No	Not sure	3	Yes	No	Yes	No	Yes	3	positive	good
41	29	25-29	male	single	mbbs	MBBS	Resident	TRUE	TRUE	FALSE	TRUE	TRUE	TRUE	TRUE	TRUE	TRUE	TRUE	TRUE	TRUE	FALSE	11	Not sure	Yes	Yes	No	No	2	Yes	Yes	Yes	Yes	Yes	5	negative	good
42	25	25-29	male	single	mbbs	MBBS	Intern	TRUE	TRUE	TRUE	TRUE	Dont know	FALSE	TRUE	FALSE	TRUE	TRUE	TRUE	TRUE	FALSE	9	Yes	No	Not sure	Yes	Not sure	2	No	No	Yes	Yes	Yes	3	negative	good
43	25	25-29	male	single	mbbs	MBBS	Intern	TRUE	TRUE	TRUE	TRUE	TRUE	FALSE	TRUE	TRUE	TRUE	TRUE	TRUE	TRUE	FALSE	11	Yes	No	Not sure	Yes	Not sure	2	No	No	Yes	Yes	Yes	3	negative	good
44	26	25-29	female	single	mbbs	MBBS	Intern	TRUE	TRUE	Dont know	TRUE	FALSE	TRUE	TRUE	TRUE	TRUE	TRUE	TRUE	TRUE	TRUE	11	Not sure	No	Yes	Yes	Not sure	2	No	Yes	Yes	No	No	2	negative	bad
45	27	25-29	female	single	mbbs	MBBS	Intern	TRUE	TRUE	Dont know	TRUE	FALSE	FALSE	TRUE	TRUE	TRUE	TRUE	TRUE	TRUE	TRUE	10	Not sure	No	Yes	Yes	Not sure	2	No	Yes	No	No	Yes	2	negative	bad
46	26	25-29	female	single	mbbs	MBBS	Intern	TRUE	TRUE	TRUE	TRUE	TRUE	FALSE	TRUE	TRUE	TRUE	TRUE	TRUE	TRUE	TRUE	12	Not sure	No	Yes	Yes	Not sure	2	No	Yes	Yes	No	Yes	3	negative	good
47	26	25-29	male	single	mbbs	MBBS	Intern	TRUE	TRUE	TRUE	TRUE	TRUE	FALSE	TRUE	TRUE	TRUE	TRUE	TRUE	TRUE	TRUE	12	Yes	Not sure	Not sure	Yes	Not sure	2	No	Yes	Yes	Yes	No	3	negative	good
48	25	25-29	male	single	mbbs	MBBS	Intern	TRUE	TRUE	TRUE	TRUE	Dont know	FALSE	TRUE	TRUE	TRUE	TRUE	TRUE	TRUE	TRUE	11	Yes	Not sure	Not sure	Yes	Not sure	2	No	Yes	Yes	Yes	Yes	4	negative	good
49	24	20-24	female	single	mbbs	MBBS	Intern	TRUE	TRUE	TRUE	TRUE	TRUE	FALSE	TRUE	Dont know	TRUE	TRUE	TRUE	TRUE	FALSE	10	Yes	Yes	Yes	Yes	Yes	5	No	Yes	Yes	Yes	Yes	4	positive	good
50	26	25-29	male	single	mbbs	MBBS	Intern	TRUE	TRUE	TRUE	TRUE	Dont know	TRUE	TRUE	TRUE	TRUE	TRUE	TRUE	TRUE	FALSE	11	Yes	Yes	Yes	Yes	Yes	5	Yes	Yes	Yes	Yes	Yes	5	positive	good
51	26	25-29	male	single	mbbs	MBBS	Intern	TRUE	TRUE	TRUE	TRUE	TRUE	FALSE	TRUE	TRUE	TRUE	TRUE	TRUE	TRUE	TRUE	12	Yes	Yes	No	No	Yes	3	No	Yes	Yes	Yes	Yes	4	positive	good
52	25	25-29	female	single	mbbs	MBBS	Intern	TRUE	TRUE	FALSE	TRUE	TRUE	TRUE	TRUE	FALSE	TRUE	TRUE	TRUE	TRUE	TRUE	11	Yes	No	Not sure	Yes	Not sure	2	No	No	No	No	No	0	negative	bad
53	25	25-29	male	single	mbbs	MBBS	Intern	TRUE	FALSE	TRUE	TRUE	TRUE	TRUE	TRUE	FALSE	TRUE	TRUE	TRUE	TRUE	FALSE	10	Yes	Yes	Yes	Yes	Yes	5	Yes	Yes	Yes	Yes	Yes	5	positive	good
54	26	25-29	male	single	mbbs	MBBS	Intern	TRUE	TRUE	TRUE	TRUE	TRUE	TRUE	TRUE	TRUE	TRUE	TRUE	TRUE	TRUE	TRUE	13	No	Not sure	Not sure	Yes	Yes	2	No	Yes	Yes	Yes	Yes	4	negative	good
55	25	25-29	male	single	mbbs	MBBS	Intern	TRUE	TRUE	TRUE	TRUE	TRUE	FALSE	TRUE	TRUE	TRUE	TRUE	TRUE	TRUE	TRUE	12	Yes	No	Yes	No	No	2	No	Yes	No	Yes	No	2	negative	bad
56	27	25-29	male	single	mbbs	MBBS	Intern	TRUE	TRUE	TRUE	TRUE	FALSE	TRUE	FALSE	FALSE	TRUE	TRUE	TRUE	TRUE	TRUE	10	Yes	No	No	Yes	Yes	3	No	Yes	No	Yes	No	2	positive	bad
57	38	35 and above	male	married	md/mds	MD/MDS/DM	Consultant	TRUE	TRUE	TRUE	TRUE	TRUE	FALSE	TRUE	TRUE	FALSE	TRUE	TRUE	TRUE	FALSE	10	Yes	Not sure	Yes	Yes	Yes	4	No	No	Yes	No	No	1	positive	bad
58	44	35 and above	male	married	md/mds	MD/MDS/DM	Consultant	TRUE	TRUE	Dont know	TRUE	TRUE	FALSE	FALSE	TRUE	TRUE	TRUE	TRUE	TRUE	TRUE	10	Yes	Yes	Yes	No	Yes	4	No	Yes	Yes	Yes	Yes	4	positive	good
59	40	35 and above	male	married	md/mds	MD/MDS/DM	Consultant	TRUE	FALSE	FALSE	TRUE	TRUE	Dont know	Dont know	Dont know	TRUE	TRUE	TRUE	FALSE	TRUE	7	Not sure	Not sure	Yes	Yes	Yes	3	No	No	Yes	Yes	No	2	positive	bad
60	41	35 and above	male	married	md/mds	MD/MDS/DM	Consultant	TRUE	FALSE	TRUE	TRUE	TRUE	FALSE	TRUE	TRUE	TRUE	TRUE	TRUE	TRUE	FALSE	10	Not sure	Yes	Yes	No	Yes	3	No	Yes	Yes	Yes	No	3	positive	good
61	33	30-34	male	married	mbbs	MBBS	Resident	TRUE	TRUE	TRUE	TRUE	TRUE	FALSE	TRUE	TRUE	TRUE	TRUE	TRUE	TRUE	FALSE	11	Not sure	No	Not sure	Yes	Yes	2	No	Yes	Yes	Yes	Yes	4	negative	good
62	30	30-34	male	married	md/mds	MD/MDS/DM	Consultant	TRUE	TRUE	TRUE	TRUE	TRUE	FALSE	TRUE	FALSE	TRUE	TRUE	TRUE	TRUE	TRUE	11	Yes	Not sure	No	Yes	Yes	3	No	Yes	Yes	Yes	No	3	positive	good
63	56	35 and above	male	married	md/mds	MD/MDS/DM	Consultant	TRUE	TRUE	TRUE	TRUE	TRUE	FALSE	TRUE	TRUE	TRUE	TRUE	TRUE	TRUE	TRUE	12	Yes	Yes	Yes	Yes	Not sure	4	No	Yes	Yes	Yes	Yes	4	positive	good
64	34	30-34	male	married	md/mds	MD/MDS/DM	Consultant	TRUE	TRUE	TRUE	TRUE	TRUE	FALSE	TRUE	TRUE	TRUE	TRUE	TRUE	TRUE	TRUE	12	Not sure	Not sure	Yes	Yes	No	2	No	Yes	Yes	Yes	Yes	4	negative	good
65	23	20-24	female	single	ANM and PCL	PCL/ANM/CMA	nursing	TRUE	TRUE	Dont know	TRUE	TRUE	FALSE	TRUE	TRUE	TRUE	TRUE	TRUE	TRUE	FALSE	10	Not sure	Not sure	Yes	Yes	Not sure	2	No	No	Yes	Yes	No	2	negative	bad
66	23	20-24	female	single	ANM and PCL	PCL/ANM/CMA	nursing	TRUE	TRUE	FALSE	TRUE	FALSE	Dont know	TRUE	TRUE	TRUE	TRUE	TRUE	TRUE	FALSE	9	Yes	Yes	Yes	Yes	Not sure	4	No	Yes	Yes	Yes	Yes	4	positive	good
67	23	20-24	female	single	ANM and PCL	PCL/ANM/CMA	nursing	TRUE	TRUE	FALSE	TRUE	FALSE	Dont know	TRUE	TRUE	TRUE	Dont know	TRUE	TRUE	FALSE	8	Yes	Yes	Yes	Yes	No	4	No	No	Yes	Yes	Yes	3	positive	good
68	23	20-24	female	married	ANM and PCL	PCL/ANM/CMA	nursing	TRUE	TRUE	Dont know	TRUE	FALSE	TRUE	TRUE	TRUE	FALSE	TRUE	TRUE	TRUE	FALSE	9	Yes	Yes	Yes	Yes	No	4	No	No	Yes	Yes	Yes	3	positive	good
69	20	20-24	female	single	ANM and PCL	PCL/ANM/CMA	nursing	TRUE	TRUE	FALSE	TRUE	TRUE	FALSE	TRUE	TRUE	FALSE	TRUE	TRUE	TRUE	TRUE	10	No	Yes	Yes	No	No	2	No	No	Yes	No	Yes	2	negative	bad
70	23	20-24	female	single	ANM and PCL	PCL/ANM/CMA	nursing	TRUE	TRUE	FALSE	TRUE	FALSE	FALSE	TRUE	TRUE	FALSE	TRUE	TRUE	TRUE	FALSE	8	Yes	Yes	Yes	No	No	3	No	No	Yes	Yes	No	2	positive	bad
71	23	20-24	female	married	ANM and PCL	PCL/ANM/CMA	nursing	TRUE	TRUE	FALSE	TRUE	TRUE	FALSE	TRUE	TRUE	FALSE	TRUE	TRUE	TRUE	TRUE	10	Yes	Yes	No	No	No	2	No	No	Yes	Yes	Yes	3	negative	good
72	22	20-24	female	single	ANM and PCL	PCL/ANM/CMA	nursing	TRUE	TRUE	TRUE	TRUE	TRUE	FALSE	TRUE	FALSE	TRUE	TRUE	TRUE	TRUE	TRUE	11	Not sure	Yes	No	No	Not sure	1	No	Yes	Yes	Yes	No	3	negative	good
73	21	20-24	female	single	ANM and PCL	PCL/ANM/CMA	nursing	TRUE	Dont know	FALSE	TRUE	TRUE	FALSE	FALSE	TRUE	TRUE	TRUE	TRUE	TRUE	TRUE	9	Not sure	Yes	Not sure	Yes	Not sure	2	No	Yes	Yes	Yes	No	3	negative	good
74	25	25-29	female	married	BNS	BNS	nursing	TRUE	FALSE	TRUE	TRUE	TRUE	FALSE	TRUE	TRUE	TRUE	TRUE	TRUE	TRUE	TRUE	11	Yes	Not sure	No	Yes	Not sure	2	No	Yes	Yes	Yes	No	3	negative	good
75	29	25-29	female	married	mbbs	MBBS	Resident	TRUE	TRUE	TRUE	TRUE	TRUE	FALSE	TRUE	TRUE	TRUE	TRUE	TRUE	TRUE	FALSE	11	No	Not sure	Not sure	Yes	No	1	No	Yes	Yes	Yes	Yes	4	negative	good
76	34	30-34	male	single	mbbs	MBBS	Resident	TRUE	TRUE	FALSE	TRUE	TRUE	FALSE	TRUE	FALSE	TRUE	TRUE	TRUE	TRUE	TRUE	10	Yes	Yes	Yes	No	Not sure	3	No	Yes	Yes	Yes	Yes	4	positive	good
77	28	25-29	female	married	mbbs	MBBS	Resident	TRUE	TRUE	TRUE	TRUE	TRUE	Dont know	TRUE	FALSE	TRUE	TRUE	TRUE	TRUE	TRUE	11	Not sure	No	Not sure	Yes	Yes	2	No	Yes	Yes	No	Yes	3	negative	good
78	27	25-29	female	single	mbbs	MBBS	Resident	TRUE	TRUE	TRUE	TRUE	TRUE	FALSE	TRUE	TRUE	TRUE	TRUE	TRUE	TRUE	TRUE	12	Not sure	No	No	Yes	Yes	2	No	Yes	Yes	Yes	Yes	4	negative	good
79	34	30-34	male	single	mbbs	MBBS	Resident	TRUE	TRUE	TRUE	TRUE	TRUE	FALSE	TRUE	TRUE	TRUE	TRUE	TRUE	TRUE	TRUE	12	No	Not sure	Not sure	Yes	No	1	No	Yes	Yes	Yes	Yes	4	negative	good
80	29	25-29	male	single	mbbs	MBBS	Resident	TRUE	TRUE	TRUE	TRUE	TRUE	FALSE	TRUE	TRUE	TRUE	TRUE	TRUE	TRUE	TRUE	12	Not sure	No	Not sure	Yes	No	1	No	Yes	Yes	Yes	Yes	4	negative	good
81	31	30-34	female	married	md/mds	MD/MDS/DM	Consultant	TRUE	TRUE	Dont know	TRUE	TRUE	FALSE	TRUE	TRUE	TRUE	TRUE	TRUE	TRUE	FALSE	10	Yes	Yes	Yes	Yes	Yes	5	Yes	Yes	Yes	Yes	No	4	positive	good
82	42	35 and above	female	married	md/mds	MD/MDS/DM	Consultant	TRUE	TRUE	TRUE	TRUE	TRUE	FALSE	TRUE	TRUE	TRUE	TRUE	TRUE	TRUE	FALSE	11	Yes	Yes	Yes	No	Yes	4	Yes	Yes	Yes	Yes	No	4	positive	good
83	31	30-34	female	married	md/mds	MD/MDS/DM	Consultant	TRUE	TRUE	TRUE	TRUE	TRUE	FALSE	TRUE	TRUE	TRUE	TRUE	TRUE	TRUE	FALSE	11	Yes	Yes	Yes	No	Yes	4	No	Yes	Yes	Yes	No	3	positive	good
84	33	30-34	female	married	md/mds	MD/MDS/DM	Consultant	TRUE	TRUE	TRUE	TRUE	TRUE	FALSE	TRUE	TRUE	TRUE	TRUE	TRUE	TRUE	TRUE	12	Yes	No	No	Yes	No	2	No	Yes	Yes	No	No	2	negative	bad
85	32	30-34	female	married	md/mds	MD/MDS/DM	Consultant	TRUE	FALSE	TRUE	TRUE	TRUE	FALSE	TRUE	TRUE	TRUE	TRUE	TRUE	TRUE	TRUE	11	Not sure	No	Yes	No	No	1	No	Yes	Yes	Yes	No	3	negative	good
86	35	35 and above	male	married	md/mds	MD/MDS/DM	Consultant	TRUE	TRUE	TRUE	TRUE	TRUE	FALSE	TRUE	Dont know	TRUE	TRUE	TRUE	TRUE	TRUE	11	Not sure	No	No	Yes	No	1	No	No	Yes	Yes	Yes	3	negative	good
87	36	35 and above	male	married	md/mds	MD/MDS/DM	Consultant	TRUE	FALSE	TRUE	TRUE	TRUE	TRUE	TRUE	TRUE	TRUE	TRUE	TRUE	TRUE	FALSE	11	Yes	Yes	Yes	No	No	3	No	Yes	Yes	Yes	Yes	4	positive	good
88	35	35 and above	female	married	md/mds	MD/MDS/DM	Consultant	TRUE	TRUE	TRUE	TRUE	TRUE	FALSE	TRUE	TRUE	TRUE	TRUE	TRUE	TRUE	TRUE	12	Not sure	Not sure	No	Yes	Yes	2	No	Yes	Yes	Yes	Yes	4	negative	good
89	21	20-24	female	single	ANM and PCL	PCL/ANM/CMA	nursing	TRUE	TRUE	TRUE	TRUE	TRUE	FALSE	TRUE	TRUE	TRUE	TRUE	TRUE	TRUE	FALSE	11	Not sure	Yes	Yes	Yes	Not sure	3	No	No	Yes	Yes	No	2	positive	bad
90	21	20-24	female	single	ANM and PCL	PCL/ANM/CMA	nursing	TRUE	TRUE	Dont know	TRUE	TRUE	FALSE	TRUE	TRUE	TRUE	TRUE	TRUE	TRUE	FALSE	10	Not sure	Yes	Yes	Yes	Not sure	3	No	No	Yes	Yes	No	2	positive	bad
91	27	25-29	female	single	ANM and PCL	PCL/ANM/CMA	nursing	TRUE	TRUE	FALSE	TRUE	TRUE	TRUE	TRUE	TRUE	TRUE	TRUE	TRUE	TRUE	TRUE	12	Not sure	Yes	Yes	Yes	No	3	No	No	Yes	Yes	Yes	3	positive	good
92	22	20-24	female	single	ANM and PCL	PCL/ANM/CMA	nursing	TRUE	FALSE	FALSE	TRUE	TRUE	FALSE	TRUE	FALSE	TRUE	TRUE	TRUE	TRUE	TRUE	9	Not sure	Yes	Yes	Yes	No	3	No	Yes	Yes	Yes	No	3	positive	good
93	25	25-29	female	married	ANM and PCL	PCL/ANM/CMA	nursing	TRUE	FALSE	FALSE	TRUE	TRUE	TRUE	TRUE	Dont know	TRUE	TRUE	TRUE	TRUE	TRUE	10	Not sure	Yes	Yes	No	Not sure	2	No	Yes	Yes	Yes	No	3	negative	good
94	23	20-24	female	married	ANM and PCL	PCL/ANM/CMA	nursing	TRUE	TRUE	Dont know	TRUE	TRUE	TRUE	TRUE	TRUE	TRUE	TRUE	TRUE	TRUE	FALSE	11	Not sure	Yes	Yes	Yes	No	3	No	No	Yes	Yes	Yes	3	positive	good
95	21	20-24	female	single	ANM and PCL	PCL/ANM/CMA	nursing	TRUE	TRUE	FALSE	TRUE	Dont know	TRUE	TRUE	TRUE	TRUE	TRUE	TRUE	TRUE	FALSE	10	Not sure	Yes	Yes	Yes	No	3	No	No	Yes	Yes	Yes	3	positive	good
96	25	25-29	female	single	ANM and PCL	PCL/ANM/CMA	nursing	TRUE	TRUE	FALSE	TRUE	Dont know	TRUE	TRUE	TRUE	TRUE	TRUE	TRUE	TRUE	TRUE	11	Not sure	Yes	Yes	Yes	Not sure	3	No	No	Yes	Yes	Yes	3	positive	good
97	23	20-24	female	married	ANM and PCL	PCL/ANM/CMA	nursing	TRUE	TRUE	FALSE	TRUE	TRUE	FALSE	TRUE	TRUE	FALSE	TRUE	TRUE	TRUE	TRUE	10	Yes	Yes	No	No	No	2	No	Yes	Yes	Yes	Yes	4	negative	good
98	26	25-29	female	married	ANM and PCL	PCL/ANM/CMA	nursing	TRUE	FALSE	TRUE	TRUE	TRUE	FALSE	TRUE	TRUE	TRUE	TRUE	TRUE	TRUE	TRUE	11	Not sure	Not sure	No	Yes	No	1	No	Yes	Yes	Yes	Yes	4	negative	good
99	25	25-29	female	single	BNS	BNS	nursing	TRUE	TRUE	FALSE	TRUE	TRUE	TRUE	TRUE	TRUE	TRUE	TRUE	TRUE	TRUE	TRUE	12	Not sure	No	Not sure	Yes	Not sure	1	No	Yes	Yes	Yes	Yes	4	negative	good
100	26	25-29	female	single	ANM and PCL	PCL/ANM/CMA	nursing	TRUE	FALSE	TRUE	TRUE	TRUE	FALSE	TRUE	TRUE	TRUE	TRUE	TRUE	TRUE	TRUE	11	Not sure	Not sure	No	Yes	Not sure	1	No	Yes	Yes	Yes	Yes	4	negative	good
101	33	30-34	female	married	ANM and PCL	PCL/ANM/CMA	nursing	TRUE	TRUE	Dont know	TRUE	TRUE	TRUE	TRUE	TRUE	TRUE	TRUE	TRUE	TRUE	FALSE	11	Not sure	Yes	Yes	Yes	No	3	No	No	Yes	Yes	Yes	3	positive	good
102	20	20-24	female	single	ANM and PCL	PCL/ANM/CMA	nursing	TRUE	TRUE	FALSE	TRUE	TRUE	TRUE	TRUE	TRUE	TRUE	TRUE	TRUE	TRUE	TRUE	12	Not sure	No	Yes	Yes	No	2	No	Yes	Yes	Yes	Yes	4	negative	good
103	24	20-24	female	single	BNS	BNS	nursing	TRUE	TRUE	FALSE	TRUE	TRUE	TRUE	TRUE	TRUE	TRUE	TRUE	TRUE	TRUE	TRUE	12	Not sure	No	No	Yes	Not sure	1	No	Yes	Yes	Yes	Yes	4	negative	good
